# Supplementary material for: Phellinus igniarius Polysaccharides Ameliorate Hyperglycemia by Modulating the Composition of the Gut Microbiota and Their Metabolites in Diabetic Mice
Source: Molecules. 2023 Oct 17;28(20):7136. doi: 10.3390/molecules28207136 (PMC10609020; doi:10.3390/molecules28207136)
Supplement: Supplementary file 1 [file molecules-28-07136-s001.zip]

Archive with 1 entries (1 files):
- molecules-2634099-supplementary.pdf
